# Supplementary material for: Tumor-targeted nanodrug FSGG/siGal-9 for transdermal photothermal immunotherapy of melanoma
Source: Commun Biol. 2024 Feb 16;7:188. doi: 10.1038/s42003-024-05891-6 (PMC10873409; doi:10.1038/s42003-024-05891-6)
Supplement: Supplementary file 4 — Supplementary Data [file 42003_2024_5891_MOESM4_ESM.xlsx]

## Sheet: fig2c
FS	FSG	GNR-MUA	FSGG
-34.8	50.5	-32	28.7
-30.7	50.8	-33.4	30.1
-33.9	47.5	-32.9	31.1

## Sheet: fig2d
Wavelength(nm)	FS	FSG	GNR-MUA	FSGG
758	0.142058	0.288043	0.98329	0.935054
760	0.140957	0.287055	0.989963	0.944028
762	0.140364	0.285985	0.995877	0.951892
764	0.138924	0.284667	0.997993	0.959663
766	0.138924	0.283844	0.999729	0.966324
768	0.138331	0.282691	1	0.972615
770	0.137399	0.281209	0.997993	0.978074
772	0.136806	0.280303	0.996094	0.98307
774	0.136468	0.278738	0.992947	0.988343
776	0.135705	0.277668	0.990072	0.992044
778	0.135028	0.276927	0.984701	0.995189
780	0.134435	0.275774	0.979004	0.997132
782	0.133842	0.274704	0.972493	0.997872
784	0.133418	0.273715	0.966688	1
786	0.13291	0.27248	0.960232	0.999537
788	0.131978	0.271327	0.949273	0.998797
790	0.131809	0.270422	0.939073	0.997502
792	0.131809	0.269763	0.927463	0.995374
794	0.130623	0.268775	0.914388	0.992136
796	0.129691	0.266798	0.900553	0.987973
798	0.129098	0.265399	0.885959	0.983347
800	0.128674	0.264822	0.870985	0.978351
802	0.128251	0.263999	0.854872	0.971413
804	0.127573	0.262928	0.837728	0.964659
806	0.126641	0.261775	0.820801	0.956518
808	0.126302	0.26054	0.803874	0.948654
810	0.125371	0.258811	0.785265	0.938477
812	0.124862	0.258235	0.766981	0.927375
814	0.122999	0.256835	0.745063	0.914238
816	0.121982	0.255352	0.726508	0.900638
818	0.122067	0.254282	0.71148	0.889907
820	0.121305	0.252635	0.700358	0.880655
822	0.120712	0.251729	0.688477	0.870663
824	0.120627	0.250906	0.679091	0.863262
826	0.119949	0.250329	0.668294	0.853733
828	0.11961	0.250082	0.656304	0.843741
830	0.118763	0.248518	0.64133	0.830234
832	0.11817	0.2486	0.624783	0.816912
834	0.118086	0.247694	0.609863	0.803867
836	0.117323	0.246706	0.594347	0.789805
838	0.117069	0.246212	0.580024	0.777223
840	0.117323	0.245142	0.566026	0.765011
842	0.116815	0.243742	0.549479	0.74882
844	0.116645	0.242589	0.531359	0.731335
846	0.115375	0.240613	0.514757	0.71496
848	0.114697	0.239377	0.497504	0.698122
850	0.114443	0.238636	0.481825	0.681932
852	0.113765	0.237813	0.466254	0.666112
854	0.114189	0.236742	0.451714	0.651402
856	0.112664	0.235507	0.438748	0.636692
858	0.111902	0.234848	0.426378	0.622259
860	0.111563	0.233778	0.414063	0.608104
862	0.111139	0.232708	0.402778	0.595152
864	0.110631	0.231966	0.392253	0.58146
866	0.110462	0.231225	0.382216	0.56823
868	0.110292	0.230237	0.372396	0.555556
870	0.109445	0.229084	0.362196	0.541771
872	0.110377	0.229002	0.352431	0.529096
874	0.109191	0.227355	0.3412	0.513276
876	0.107836	0.226449	0.333279	0.501434
878	0.107412	0.225955	0.326497	0.492182
880	0.107073	0.225132	0.320475	0.483393
882	0.106565	0.224555	0.315647	0.4759
884	0.106565	0.224226	0.310004	0.467388
886	0.106311	0.223485	0.303928	0.458414
888	0.106141	0.222744	0.296495	0.447405
890	0.105803	0.221756	0.288194	0.43473
892	0.105548	0.220932	0.280707	0.422888
894	0.104532	0.219779	0.274468	0.413174
896	0.104786	0.218956	0.269097	0.40457
898	0.104532	0.218379	0.263563	0.396151
900	0.104108	0.21805	0.258898	0.38838
902	0.104786	0.217144	0.253961	0.380146
904	0.104701	0.216321	0.249349	0.37256
906	0.104024	0.215497	0.244303	0.364326
908	0.103685	0.214756	0.239909	0.356277
910	0.103431	0.213768	0.234755	0.348598
912	0.102922	0.213109	0.230414	0.341382
914	0.102753	0.212615	0.226725	0.335461
916	0.101821	0.211545	0.223741	0.330743
918	0.101652	0.211627	0.221463	0.327042
920	0.101821	0.211215	0.218967	0.323249
922	0.101313	0.210804	0.215495	0.317698
924	0.099788	0.209486	0.210883	0.310575
926	0.099704	0.208745	0.206489	0.303728
928	0.099195	0.207839	0.202365	0.29753
930	0.098433	0.206769	0.197971	0.291979
932	0.097416	0.205863	0.194499	0.287538
934	0.097416	0.205698	0.191515	0.282265
936	0.096908	0.205369	0.188694	0.278657
938	0.096654	0.204381	0.185818	0.274956
940	0.096485	0.203887	0.183214	0.271533
942	0.095383	0.203063	0.180122	0.26737
944	0.095214	0.202404	0.177626	0.264317
946	0.094197	0.201581	0.174859	0.260246
948	0.093943	0.200922	0.172635	0.257471
950	0.09335	0.200593	0.170627	0.254695

## Sheet: fig2f
time	Deionized Water+Laser	GNR-MUA+Laser	FSGG+Laser
0	26	26	26
30	26.5	30	30
60	27	32	32
90	27.3	34	34
120	27.9	36	36
150	28	38	38
180	28.2	40	40
210	28.5	42	42
240	28.7	44	44
270	28.9	46	46
300	29	48	48
330	29.1	50	49
360	29.3	52	50
390	29.5	53	51
420	29.6	54	52
450	29.7	55	52.5
480	29.8	55.2	53
510	29.9	55.4	53.2
540	30	55.6	53.4
570	30.1	55.8	53.6
600	30.2	56	53.8
630	30.3	56.2	54
660	30.4	56.4	54.2
690	30.5	56.6	54.4
720	30.6	56.8	54.6
750	30.7	57	54.8
780	30.8	57.2	55
810	30.9	57.4	55.2
840	30.9	57.6	55.4
870	31	57.8	55.6
900	31	58	55.8
930	31.1	58.2	56
960	31.2	58.4	56.2
990	31.3	58.6	56.3
1020	31.4	58.8	56.4
1050	31.5	59	56.5
1080	31.6	59.1	56.6
1110	31.6	59.2	56.7
1140	31.7	59.3	56.8
1170	31.8	59.4	56.9
1200	31.8	59.5	57

## Sheet: fig2h
FSGG/Cy3-siGAPDH			FSGG/Cy3-siGAPDH+Magnet
76.92	80.98	76.92	88.13	86.83	85.63

## Sheet: fig2i
Concentration	PBS-24h	FSGG-24h	PBS-48h	FSGG-48h
10	101.72	100.149	101.834	96.2534
20	101.186	100.087	100.486	92.5262
30	99.3026	97.7992	98.1665	89.6726
40	95.8624	96.332	96.1583	82.4609
50	96.3298	86.7034	95.4411	77.9086
60	92.8787	83.2187	91.693	73.9485
70	90.9066	78.9088	90.9945	68.7557

## Sheet: fig2j
Laser power	PBS			FSGG
0	100	100	100	100	100	100
1	91.8167	86.6511	100.684	79.6714	78.3357	80.5632
2	95.9727	83.9553	93.6975	49.3912	49.5781	45.4821
3	79.9871	79.4572	87.4809	32.1615	31.4093	23.7581
4	80.1563	75.0786	89.9387	25.5382	22.7643	24.1456

## Sheet: fig2k
Time	PBS			FSGG
0	100	100	100	100	100	100
100	98.9038	99.8238	97.6989	84.0129	79.974	77.5488
200	98.5673	99.8078	97.412	79.1247	72.6579	69.8637
300	97.1907	98.5426	96.507	56.4955	54.1199	46.3051
400	96.5585	98.3557	95.3316	47.208	42.5879	43.956
500	95.9977	97.5443	94.1507	44.1313	36.8529	36.6065

## Sheet: fig2a
Control			FSGG/SiGL2			FSGG/SiGal-9
1	1	1	1.15669	1.06069	1.06069	0.176165	0.249135	0.290176

## Sheet: fig3c
Control			FSGG/SiGL2			FSGG/SiGal-9
1.01524	1.15527	1.08526	1.06538	1.21233	1.13886	0.380846	0.433377	0.407112

## Sheet: fig3d
37			44
0.6077	0.5625	0.5908	0.7029	0.7056	0.6738

[truncated: 34 more sheets: fig3e, fig3f, fig3g, fig4b, fig4d, fig4e, fig4f, fig4g, fig4h, fig5c, fig5d, fig5f, fig5e, fig6b, fig6d, fig6e, fig6f, fig6g, fig6i PD-1, fig6i TIM-3 …]
